# Supplementary material for: Compression fossil Mymaridae (Hymenoptera) from Kishenehn oil shales, with description of two new genera and review of Tertiary amber genera
Source: Zookeys. 2011 Sep 24;(130):473–94. doi: 10.3897/zookeys.130.1717 (PMC3260776; doi:10.3897/zookeys.130.1717)
Supplement: XML Treatment for Eoeustochus [file zookeys.130.1717-treatment1.xml]

<!DOCTYPE tp:taxon-treatment
  PUBLIC "-//TaxonX//DTD Taxonomic Treatment Publishing DTD v0 20100105//EN" "tax-treatment-NSO.dtd">
<tp:taxon-treatment xmlns:tp="http://www.plazi.org/taxpub"><tp:treatment-meta><mixed-citation publication-type="journal"><person-group><name><surname>Huber</surname><given-names>John T.</given-names></name><name><surname>Greenwalt</surname><given-names>Dale</given-names></name></person-group><article-title>Compression fossil Mymaridae (Hymenoptera) from Kishenehn oil shales, with description of two new genera and review of Tertiary amber genera</article-title><source>Zookeys</source><day>24</day><month>9</month><year>2011</year><volume>2011</volume><issue>130</issue><fpage>473</fpage><lpage>494</lpage><pub-id pub-id-type="doi">10.3897/zookeys.130.1717</pub-id></mixed-citation></tp:treatment-meta><tp:nomenclature><tp:taxon-name>
                        <tp:taxon-name-part taxon-name-part-type="genus">Eoeustochus</tp:taxon-name-part>
                    <object-id xmlns:xlink="http://www.w3.org/1999/xlink" xlink:type="simple">urn:lsid:zoobank.org:act:25AE7CE1-EB1D-4B39-8D61-AA86366A4A35</object-id>
                    <object-id xmlns:xlink="http://www.w3.org/1999/xlink" xlink:type="simple">http://species-id.net/wiki/Eoeustochus</object-id>
                    </tp:taxon-name><tp:taxon-authority>Huber</tp:taxon-authority><tp:taxon-status xmlns:xlink="http://www.w3.org/1999/xlink" xlink:type="simple">gen. n.</tp:taxon-status><xref ref-type="fig" rid="F1">Figs 1</xref><xref ref-type="fig" rid="F2"/><xref ref-type="fig" rid="F3"/><xref ref-type="fig" rid="F4">8</xref></tp:nomenclature><tp:treatment-sec sec-type="Description"><title>Description.</title><p><bold>Female.</bold> Body length 718–1133 (seven specimens in total, only four described and named to species). <bold>Head.</bold> Normal in shape, wider than long and about ¾ as high as wide. Face slightly convex in lateral view; vertex flat and slightly sloping anteriorly, forming a moderately sharp angle with occiput; back of head slightly concave. Eye higher than wide, about 2/3 head height; malar space about 1/3 eye height. <bold>Antenna.</bold> Funicle 6-segmented, with each funicle segment longer than wide; clava 3-segmented with the claval sutures perpendicular to claval length. <bold>Wings.</bold> Fore wing wide, symmetrical, with evenly rounded apex (shape resembling that of the extant genus <italic><tp:taxon-name>Eustochus</tp:taxon-name></italic>); marginal fringe shorter than fore wing width. Venation about 0.4× fore wing length, with long marginal vein and short but distinct stigmal vein. Hind wing narrow; marginal fringe much longer than wing width. <bold>Mesosoma.</bold> Shorter than gaster. Pronotum length at most about half length of mesoscutum. Mesoscutum length subequal to scutellum. Scutellum with frenum apparently entire, not divided longitudinally. Metanotum much shorter than scutellum. <bold>Metasoma.</bold> Constricted at base, probably with short petiole. Gastral terga similar in length. Ovipositor moderately short, probably arising near midpoint of gaster and its apex not or barely exserted beyond gastral apex.</p></tp:treatment-sec><tp:treatment-sec sec-type="Type species"><title>Type species.</title><p><italic><tp:taxon-name>Eoeustochus kishenehn</tp:taxon-name></italic> Huber, <bold>sp. n.</bold></p></tp:treatment-sec><tp:treatment-sec sec-type="Derivation of generic name"><title>Derivation of generic name.</title><p>The name is from eo-, Greek for early, and <italic><tp:taxon-name>Eustochus</tp:taxon-name></italic>, an extant genus. The gender is masculine.</p></tp:treatment-sec><tp:treatment-sec sec-type="Discussion"><title>Discussion. </title><p>Two species are described, each from two specimens. Three additional specimens (Kishenehn #30,356, 40,410, and 40,023) belong to <italic><tp:taxon-name>Eoeustochus</tp:taxon-name></italic> but are not included in the type series of either species because they are not in as good a condition.</p><p><!--PageBreak-->The relationships of <italic><tp:taxon-name>Eoeustochus</tp:taxon-name></italic> are with <italic><tp:taxon-name>Eustochus</tp:taxon-name></italic>, one extant species of which has a 3-segmented clava in females. Although thirteen extant genera have a definite 3-segmented clava (<italic><tp:taxon-name>Allanagrus</tp:taxon-name></italic>, <italic><tp:taxon-name>Anneckia</tp:taxon-name></italic>, <italic><tp:taxon-name>Idiocentrus</tp:taxon-name></italic>, <italic><tp:taxon-name>Krokella</tp:taxon-name></italic>, <italic><tp:taxon-name>Nesopatasson/Nesomymar</tp:taxon-name></italic>, <italic><tp:taxon-name>Neostethynium</tp:taxon-name></italic>, <italic><tp:taxon-name>Notomymar</tp:taxon-name></italic>, <italic><tp:taxon-name>Paracmotemnus</tp:taxon-name></italic>, <italic><tp:taxon-name>Parastethynium</tp:taxon-name></italic>, <italic><tp:taxon-name>Polynemoidea</tp:taxon-name></italic>, <italic><tp:taxon-name>Pseudocleruchus</tp:taxon-name></italic>, <italic><tp:taxon-name>Stethynium</tp:taxon-name></italic>), the closest one is <italic><tp:taxon-name>Eustochus</tp:taxon-name></italic>, based on the apparent strong constriction in lateral view between meso- and metasoma (none in <italic><tp:taxon-name>Allanagrus</tp:taxon-name></italic>), transverse sutures between claval segments (sutures oblique in <italic><tp:taxon-name>Stethynium</tp:taxon-name></italic>), shape of fully developed wings (wings almost absent in <italic><tp:taxon-name>Nesopatasson</tp:taxon-name></italic>/<italic><tp:taxon-name>Nesomymar</tp:taxon-name></italic> and <italic><tp:taxon-name>Notomymar</tp:taxon-name></italic>, and of different shape in <italic><tp:taxon-name>Anneckia</tp:taxon-name></italic>, <italic><tp:taxon-name>Neostethynium</tp:taxon-name></italic>, <italic><tp:taxon-name>Parastethynium</tp:taxon-name></italic> and <italic><tp:taxon-name>Pseudocleruchus</tp:taxon-name></italic>) venation shorter than half fore wing length (venation longer in <italic><tp:taxon-name>Krokella</tp:taxon-name></italic> and <italic><tp:taxon-name>Paracmotemnus</tp:taxon-name></italic>), and ovipositor not distinctly exserted beyond apex of gaster (ovipositor strongly exserted in <italic><tp:taxon-name>Polynemoidea</tp:taxon-name></italic>) or projecting anteriorly under mesosoma (ovipositor strongly projecting anteriorly in <italic><tp:taxon-name>Idiocentrus</tp:taxon-name></italic>).</p></tp:treatment-sec><tp:treatment-sec><!--Section generated to contain objects referenced in tp:taxon-treatment.--><fig id="F1" position="float" orientation="portrait"><label>Figures 1–2.</label><caption><p><italic><tp:taxon-name>Eoeustochus kishenehn</tp:taxon-name></italic>, holotype <bold>1</bold> habitus lateral <bold>2</bold> mesosoma, head, antennae.</p></caption><graphic xmlns:xlink="http://www.w3.org/1999/xlink" xlink:href="ZooKeys-130-473-g001.jpg" position="float" orientation="portrait" xlink:type="simple"/></fig><fig id="F2" position="float" orientation="portrait"><label>Figures  3–4.</label><caption><p><italic><tp:taxon-name>Eoeustochus kishenehn</tp:taxon-name></italic> <bold>3</bold> wings, holotype <bold>4</bold> paratype, habitus dorsal.</p></caption><graphic xmlns:xlink="http://www.w3.org/1999/xlink" xlink:href="ZooKeys-130-473-g002.jpg" position="float" orientation="portrait" xlink:type="simple"/></fig><fig id="F3" position="float" orientation="portrait"><label>Figures  5–6.</label><caption><p><italic><tp:taxon-name>Eoeustochus borchersi</tp:taxon-name></italic>, holotype <bold>5</bold> habitus lateral <bold>6</bold> head and antennae.</p></caption><graphic xmlns:xlink="http://www.w3.org/1999/xlink" xlink:href="ZooKeys-130-473-g003.jpg" position="float" orientation="portrait" xlink:type="simple"/></fig><fig id="F4" position="float" orientation="portrait"><label>Figures  7–8.</label><caption><p><italic><tp:taxon-name>Eoeustochus borchersi</tp:taxon-name></italic>, holotype <bold>7</bold> wings <bold>8</bold> mesosoma and base of wings.</p></caption><graphic xmlns:xlink="http://www.w3.org/1999/xlink" xlink:href="ZooKeys-130-473-g004.jpg" position="float" orientation="portrait" xlink:type="simple"/></fig></tp:treatment-sec></tp:taxon-treatment>
