# Supplementary material for: Compression fossil Mymaridae (Hymenoptera) from Kishenehn oil shales, with description of two new genera and review of Tertiary amber genera
Source: Zookeys. 2011 Sep 24;(130):473–94. doi: 10.3897/zookeys.130.1717 (PMC3260776; doi:10.3897/zookeys.130.1717)
Supplement: XML Treatment for Eoeustochus kishenehn [file zookeys.130.1717-treatment2.xml]

<!DOCTYPE tp:taxon-treatment
  PUBLIC "-//TaxonX//DTD Taxonomic Treatment Publishing DTD v0 20100105//EN" "tax-treatment-NSO.dtd">
<tp:taxon-treatment xmlns:tp="http://www.plazi.org/taxpub"><tp:treatment-meta><mixed-citation publication-type="journal"><person-group><name><surname>Huber</surname><given-names>John T.</given-names></name><name><surname>Greenwalt</surname><given-names>Dale</given-names></name></person-group><article-title>Compression fossil Mymaridae (Hymenoptera) from Kishenehn oil shales, with description of two new genera and review of Tertiary amber genera</article-title><source>Zookeys</source><day>24</day><month>9</month><year>2011</year><volume>2011</volume><issue>130</issue><fpage>473</fpage><lpage>494</lpage><pub-id pub-id-type="doi">10.3897/zookeys.130.1717</pub-id></mixed-citation></tp:treatment-meta><tp:nomenclature><tp:taxon-name>
                        <tp:taxon-name-part taxon-name-part-type="genus">Eoeustochus</tp:taxon-name-part>
                        <tp:taxon-name-part taxon-name-part-type="species">kishenehn</tp:taxon-name-part>
                    <object-id xmlns:xlink="http://www.w3.org/1999/xlink" xlink:type="simple">urn:lsid:zoobank.org:act:5CE2A3C6-9203-4A2A-8B2F-4FECC0937342</object-id>
                    <object-id xmlns:xlink="http://www.w3.org/1999/xlink" xlink:type="simple">http://species-id.net/wiki/Eoeustochus_kishenehn</object-id>
                    </tp:taxon-name><tp:taxon-authority>Huber</tp:taxon-authority><tp:taxon-status xmlns:xlink="http://www.w3.org/1999/xlink" xlink:type="simple">sp. n.</tp:taxon-status><xref ref-type="fig" rid="F1">Figs 1</xref><xref ref-type="fig" rid="F2">4</xref></tp:nomenclature><tp:treatment-sec sec-type="Type material"><title>Type material.</title><p>Holotype female (NMNH), labelled “<italic><tp:taxon-name>Eoeustochus kishenehn</tp:taxon-name></italic> Huber Holotype female #543757”.</p><p>Paratype female (NMNH), labelled as for holotype but “paratype #543758”.</p></tp:treatment-sec><tp:treatment-sec sec-type="Description"><title>Description.</title><p><bold>Female.</bold> Colour brown, head dark brown, fore wing thinly margined with brown. Holotype (<xref ref-type="fig" rid="F1">Fig. 1</xref>) measurements as follows. Body length 909. Antenna (<xref ref-type="fig" rid="F1">Fig. 2</xref>) with total funicle length 317; scape 95, pedicel 70, fl<sub>1 </sub>52, fl<sub>2</sub> 63, fl<sub>3</sub> 63, fl<sub>4</sub> 51, fl<sub>5</sub> 47, fl<sub>6</sub> 45; clava 180, 0.56× funicle length. Fl<sub>2</sub> and fl<sub>3 </sub>the longest segments and fl<sub>6</sub> the shortest (<xref ref-type="fig" rid="F1">Fig. 2</xref>). Mesosoma length 481. Fore wing (<xref ref-type="fig" rid="F2">Fig. 3</xref>) length 912, width 271, length/width 3.36, longest marginal setae 160, venation length 355. Hind wing width 26, longest marginal setae 88. Metasoma length 340. Ovipositor length 290, apparently slightly exserted beyond apex of gaster.</p><p>Paratype (<xref ref-type="fig" rid="F2">Fig. 4</xref>) measurements as follows. Body length 966, head width 234, height 132.</p><fig id="F1" position="float" orientation="portrait"><label>Figures 1–2.</label><caption><p><italic><tp:taxon-name>Eoeustochus kishenehn</tp:taxon-name></italic>, holotype <bold>1</bold> habitus lateral <bold>2</bold> mesosoma, head, antennae.</p></caption><graphic xmlns:xlink="http://www.w3.org/1999/xlink" xlink:href="ZooKeys-130-473-g001.jpg" position="float" orientation="portrait" xlink:type="simple"/></fig><fig id="F2" position="float" orientation="portrait"><label>Figures  3–4.</label><caption><p><italic><tp:taxon-name>Eoeustochus kishenehn</tp:taxon-name></italic> <bold>3</bold> wings, holotype <bold>4</bold> paratype, habitus dorsal.</p></caption><graphic xmlns:xlink="http://www.w3.org/1999/xlink" xlink:href="ZooKeys-130-473-g002.jpg" position="float" orientation="portrait" xlink:type="simple"/></fig></tp:treatment-sec><tp:treatment-sec sec-type="Derivation of species name"><title>Derivation of species name.</title><p>Named after the Kishenehn Formation shale in which the fossils were found.</p></tp:treatment-sec></tp:taxon-treatment>
