# Supplementary material for: Compression fossil Mymaridae (Hymenoptera) from Kishenehn oil shales, with description of two new genera and review of Tertiary amber genera
Source: Zookeys. 2011 Sep 24;(130):473–94. doi: 10.3897/zookeys.130.1717 (PMC3260776; doi:10.3897/zookeys.130.1717)
Supplement: XML Treatment for Eoeustochus borchersi [file zookeys.130.1717-treatment3.xml]

<!DOCTYPE tp:taxon-treatment
  PUBLIC "-//TaxonX//DTD Taxonomic Treatment Publishing DTD v0 20100105//EN" "tax-treatment-NSO.dtd">
<tp:taxon-treatment xmlns:tp="http://www.plazi.org/taxpub"><tp:treatment-meta><mixed-citation publication-type="journal"><person-group><name><surname>Huber</surname><given-names>John T.</given-names></name><name><surname>Greenwalt</surname><given-names>Dale</given-names></name></person-group><article-title>Compression fossil Mymaridae (Hymenoptera) from Kishenehn oil shales, with description of two new genera and review of Tertiary amber genera</article-title><source>Zookeys</source><day>24</day><month>9</month><year>2011</year><volume>2011</volume><issue>130</issue><fpage>473</fpage><lpage>494</lpage><pub-id pub-id-type="doi">10.3897/zookeys.130.1717</pub-id></mixed-citation></tp:treatment-meta><tp:nomenclature><tp:taxon-name>
                        <tp:taxon-name-part taxon-name-part-type="genus">Eoeustochus</tp:taxon-name-part>
                        <tp:taxon-name-part taxon-name-part-type="species">borchersi</tp:taxon-name-part>
                    <object-id xmlns:xlink="http://www.w3.org/1999/xlink" xlink:type="simple">urn:lsid:zoobank.org:act:B96FABBE-964F-4D92-AF7A-D3DE8EBB780B</object-id>
                    <object-id xmlns:xlink="http://www.w3.org/1999/xlink" xlink:type="simple">http://species-id.net/wiki/Eoeustochus_borchersi</object-id>
                    </tp:taxon-name><tp:taxon-authority>Huber</tp:taxon-authority><tp:taxon-status xmlns:xlink="http://www.w3.org/1999/xlink" xlink:type="simple">sp. n.</tp:taxon-status><xref ref-type="fig" rid="F3">Figs 5</xref><xref ref-type="fig" rid="F4">8</xref></tp:nomenclature><!--PageBreak--><!--PageBreak--><!--PageBreak--><!--PageBreak--><!--PageBreak--><tp:treatment-sec sec-type="Type material"><title>Type material.</title><p>Holotype female (NMNH ) labelled “<italic><tp:taxon-name>Eoeustochus borchersi</tp:taxon-name></italic> Huber Holotype female #543759”</p><p>Paratype female (NMNH), labelled as for holotype but “paratype #543760”.</p></tp:treatment-sec><tp:treatment-sec sec-type="Description"><title>Description.</title><p><bold>Female.</bold> Colour dark brown, fore wing thinly margined with brown. Holotype (<xref ref-type="fig" rid="F3">Fig. 5</xref>) measurements as follows. Body length 1094. Antenna (<xref ref-type="fig" rid="F3">Fig. 6</xref>) with total funicle length 432; scape -, pedicel 58, fl<sub>1</sub> 69, fl<sub>2</sub> 78, fl<sub>3</sub> 71, fl<sub>4</sub> 64, fl<sub>5</sub> 56, fl<sub>6</sub> 54; clava 186, 0.47× funicle length. Fl<sub>2</sub> distinctly the longest segment and fl<sub>6</sub> the shortest. Fore wing (<xref ref-type="fig" rid="F4">Fig. 7</xref>) length 948, width 312, length/width 2.72, longest marginal setae 188, venation (<xref ref-type="fig" rid="F4">Fig. 8</xref>) length 395. Hind wing length 781, width 32. Ovipositor length 292, not exserted beyond apex of gaster.</p><fig id="F3" position="float" orientation="portrait"><label>Figures  5–6.</label><caption><p><italic><tp:taxon-name>Eoeustochus borchersi</tp:taxon-name></italic>, holotype <bold>5</bold> habitus lateral <bold>6</bold> head and antennae.</p></caption><graphic xmlns:xlink="http://www.w3.org/1999/xlink" xlink:href="ZooKeys-130-473-g003.jpg" position="float" orientation="portrait" xlink:type="simple"/></fig><fig id="F4" position="float" orientation="portrait"><label>Figures  7–8.</label><caption><p><italic><tp:taxon-name>Eoeustochus borchersi</tp:taxon-name></italic>, holotype <bold>7</bold> wings <bold>8</bold> mesosoma and base of wings.</p></caption><graphic xmlns:xlink="http://www.w3.org/1999/xlink" xlink:href="ZooKeys-130-473-g004.jpg" position="float" orientation="portrait" xlink:type="simple"/></fig></tp:treatment-sec><tp:treatment-sec sec-type="Comments"><title>Comments.</title><p>This species differs from <italic><tp:taxon-name>Eoeustochus kishenehn</tp:taxon-name></italic> by the longer funicle segments (funicle 2.31× clava length cf. 1.83× in <italic><tp:taxon-name>Eoeustochus kishenehn</tp:taxon-name></italic>) and slightly wider fore wing (length/width at most 3.49 instead of at least 3.64 in <italic><tp:taxon-name>Eoeustochus kishenehn</tp:taxon-name></italic>).</p></tp:treatment-sec><tp:treatment-sec sec-type="Derivation of species name"><title>Derivation of species name.</title><p>Named after Harold Borchers, professor of entomology and early mentor to the junior author at Bemidji State University, Bemidji, Minnesota.</p></tp:treatment-sec></tp:taxon-treatment>
