# Supplementary material for: Compression fossil Mymaridae (Hymenoptera) from Kishenehn oil shales, with description of two new genera and review of Tertiary amber genera
Source: Zookeys. 2011 Sep 24;(130):473–94. doi: 10.3897/zookeys.130.1717 (PMC3260776; doi:10.3897/zookeys.130.1717)
Supplement: XML Treatment for Gonatocerus [file zookeys.130.1717-treatment4.xml]

<!DOCTYPE tp:taxon-treatment
  PUBLIC "-//TaxonX//DTD Taxonomic Treatment Publishing DTD v0 20100105//EN" "tax-treatment-NSO.dtd">
<tp:taxon-treatment xmlns:tp="http://www.plazi.org/taxpub"><tp:treatment-meta><mixed-citation publication-type="journal"><person-group><name><surname>Huber</surname><given-names>John T.</given-names></name><name><surname>Greenwalt</surname><given-names>Dale</given-names></name></person-group><article-title>Compression fossil Mymaridae (Hymenoptera) from Kishenehn oil shales, with description of two new genera and review of Tertiary amber genera</article-title><source>Zookeys</source><day>24</day><month>9</month><year>2011</year><volume>2011</volume><issue>130</issue><fpage>473</fpage><lpage>494</lpage><pub-id pub-id-type="doi">10.3897/zookeys.130.1717</pub-id></mixed-citation></tp:treatment-meta><tp:nomenclature><tp:taxon-name>
                        <tp:taxon-name-part taxon-name-part-type="genus">Gonatocerus</tp:taxon-name-part>
                    </tp:taxon-name><tp:taxon-authority>Nees</tp:taxon-authority><xref ref-type="fig" rid="F5">Figs 9</xref><xref ref-type="fig" rid="F6"/><xref ref-type="fig" rid="F7"/><xref ref-type="fig" rid="F8">16</xref></tp:nomenclature><tp:treatment-sec sec-type="Remarks"><p><italic><tp:taxon-name>Gonatocerus</tp:taxon-name></italic> is a worldwide group with numerous described extant species classified in several subgenera (<xref ref-type="bibr" rid="B15">Triapitsyn et al. 2010</xref>). Its members are often the most commonly collected <tp:taxon-name>Mymaridae</tp:taxon-name> in almost any habitat so it seems surprising that it has been recorded only once as a fossil, in Baltic amber by <xref ref-type="bibr" rid="B9">Meunier (1905)</xref>.</p><p>The three species described below definitely belong to <italic><tp:taxon-name>Gonatocerus</tp:taxon-name></italic> based onthe entire clava, 8-segmented funicle, similar sized gastral segments, short and probably narrow petiole, and 5-segmented tarsi (at least in the one species where they can be counted). Because they all appear to have a rhomboidal dorsellum they would be classified either in <italic><tp:taxon-name>Gonatocerus (Gonatocerus)</tp:taxon-name></italic> or in <italic><tp:taxon-name>Gonatocerus (Cosmocomoidea)</tp:taxon-name></italic>, but not <italic><tp:taxon-name>Gonatocerus (Lymaenon)</tp:taxon-name></italic>, the most common extant subgenus because it has a narrow, strap-shaped dorsellum or <italic><tp:taxon-name>Gonatocerus (Gastrogonatocerus)</tp:taxon-name></italic> because the ovipositor does not project forward under the mesosoma.</p></tp:treatment-sec><tp:treatment-sec><!--Section generated to contain objects referenced in tp:taxon-treatment.--><fig id="F5" position="float" orientation="portrait"><label>Figures  9–10.</label><caption><p><italic><tp:taxon-name>Gonatocerus kootenai</tp:taxon-name></italic>, holotype <bold>9</bold> habitus lateral <bold>10</bold> head and antennae.</p></caption><graphic xmlns:xlink="http://www.w3.org/1999/xlink" xlink:href="ZooKeys-130-473-g005.jpg" position="float" orientation="portrait" xlink:type="simple"/></fig><fig id="F6" position="float" orientation="portrait"><label>Figures 11–12.</label><caption><p><italic><tp:taxon-name>Gonatocerus</tp:taxon-name></italic> spp. <bold>11</bold> <italic><tp:taxon-name>Gonatocerus kootenai</tp:taxon-name></italic> holotype, posterior half of mesosoma and metasoma <bold>12</bold> <italic><tp:taxon-name>Gonatocerus rasnitsyni</tp:taxon-name></italic> holotype, habitus lateral.</p></caption><graphic xmlns:xlink="http://www.w3.org/1999/xlink" xlink:href="ZooKeys-130-473-g006.jpg" position="float" orientation="portrait" xlink:type="simple"/></fig><fig id="F7" position="float" orientation="portrait"><label>Figures 13–14.</label><caption><p><italic><tp:taxon-name>Gonatocerus</tp:taxon-name></italic> spp. <bold>13</bold> <italic><tp:taxon-name>Gonatocerus rasnitsyni</tp:taxon-name></italic> holotype, mesosoma, head, antennae <bold>14</bold> <italic><tp:taxon-name>Gonatocerus greenwalti</tp:taxon-name></italic> holotype, habitus lateral.</p></caption><graphic xmlns:xlink="http://www.w3.org/1999/xlink" xlink:href="ZooKeys-130-473-g007.jpg" position="float" orientation="portrait" xlink:type="simple"/></fig><fig id="F8" position="float" orientation="portrait"><label>Figures 15–16.</label><caption><p><italic><tp:taxon-name>Gonatocerus greenwalti</tp:taxon-name></italic> holotype: antennae <bold>16</bold> wings.</p></caption><graphic xmlns:xlink="http://www.w3.org/1999/xlink" xlink:href="ZooKeys-130-473-g008.jpg" position="float" orientation="portrait" xlink:type="simple"/></fig></tp:treatment-sec><ref-list><ref id="B15"><mixed-citation xmlns:xlink="http://www.w3.org/1999/xlink" xlink:type="simple"><person-group><name name-style="western"><surname>Triapitsyn</surname><given-names>SV</given-names></name><name name-style="western"><surname>Huber</surname><given-names>JT</given-names></name><name name-style="western"><surname>Logarzo</surname><given-names>GA</given-names></name><name name-style="western"><surname>Berezovskiy</surname><given-names>VV</given-names></name><name name-style="western"><surname>Aquino</surname><given-names>DA</given-names></name></person-group> (<year>2010</year>)<article-title> Review of <italic>Gonatocerus</italic> (Hymenoptera: Mymaridae) in the Neotropical region, with description of eleven new species.</article-title> <source>Zootaxa </source> <volume>2456</volume>: <fpage>1</fpage>-<lpage>243</lpage>.</mixed-citation></ref><ref id="B9"><mixed-citation xmlns:xlink="http://www.w3.org/1999/xlink" xlink:type="simple"><person-group><name name-style="western"><surname>Meunier</surname><given-names>F</given-names></name></person-group> (<year>1905</year>)<article-title> Sur deux Mymaridae de l’ambre de la Baltique.</article-title> <source>Miscellanea Entomologica </source> <volume>13</volume> (<issue>1</issue>): <fpage>1</fpage>-<lpage>4</lpage>.</mixed-citation></ref></ref-list></tp:taxon-treatment>
