# Supplementary material for: Compression fossil Mymaridae (Hymenoptera) from Kishenehn oil shales, with description of two new genera and review of Tertiary amber genera
Source: Zookeys. 2011 Sep 24;(130):473–94. doi: 10.3897/zookeys.130.1717 (PMC3260776; doi:10.3897/zookeys.130.1717)
Supplement: XML Treatment for Gonatocerus kootenai [file zookeys.130.1717-treatment5.xml]

<!DOCTYPE tp:taxon-treatment
  PUBLIC "-//TaxonX//DTD Taxonomic Treatment Publishing DTD v0 20100105//EN" "tax-treatment-NSO.dtd">
<tp:taxon-treatment xmlns:tp="http://www.plazi.org/taxpub"><tp:treatment-meta><mixed-citation publication-type="journal"><person-group><name><surname>Huber</surname><given-names>John T.</given-names></name><name><surname>Greenwalt</surname><given-names>Dale</given-names></name></person-group><article-title>Compression fossil Mymaridae (Hymenoptera) from Kishenehn oil shales, with description of two new genera and review of Tertiary amber genera</article-title><source>Zookeys</source><day>24</day><month>9</month><year>2011</year><volume>2011</volume><issue>130</issue><fpage>473</fpage><lpage>494</lpage><pub-id pub-id-type="doi">10.3897/zookeys.130.1717</pub-id></mixed-citation></tp:treatment-meta><tp:nomenclature><tp:taxon-name>
                        <tp:taxon-name-part taxon-name-part-type="genus">Gonatocerus</tp:taxon-name-part>
                        <tp:taxon-name-part taxon-name-part-type="species">kootenai</tp:taxon-name-part>
                    <object-id xmlns:xlink="http://www.w3.org/1999/xlink" xlink:type="simple">urn:lsid:zoobank.org:act:5FF0E145-6ABD-431A-A540-8FEC3130E934</object-id>
                    <object-id xmlns:xlink="http://www.w3.org/1999/xlink" xlink:type="simple">http://species-id.net/wiki/Gonatocerus_kootenai</object-id>
                    </tp:taxon-name><tp:taxon-authority>Huber</tp:taxon-authority><tp:taxon-status xmlns:xlink="http://www.w3.org/1999/xlink" xlink:type="simple">sp. n.</tp:taxon-status><xref ref-type="fig" rid="F5">Figs 9</xref><xref ref-type="fig" rid="F6">11</xref></tp:nomenclature><tp:treatment-sec sec-type="Type material"><title>Type material.</title><p>Holotype female (NMNH) labelled “<italic><tp:taxon-name>Gonatocerus kootenai</tp:taxon-name></italic>Huber Holotype female #543761”.</p></tp:treatment-sec><tp:treatment-sec sec-type="Description"><title>Description.</title><p><bold>Female.</bold> Colour dark brown except pedicel laterally, pronotum, trochanters, base and apex of femora, base and apex of tibiae (at least of fore and middle legs) and tarsomeres except apical tarsomere of all legs whitish. Holotype (<xref ref-type="fig" rid="F5">Fig. 9</xref>) measurements as follows. Body length 1270. Head height 246, length 157. Antenna (<xref ref-type="fig" rid="F5">Fig. 10</xref>) with total funicle length 476; scape -, pedicel 57, fl<sub>1</sub> 54, fl<sub>2</sub> 57, fl<sub>3</sub> 52, fl<sub>4</sub> 59, fl<sub>5</sub> 69, fl<sub>6</sub> 64, fl<sub>7</sub> 61, fl<sub>8</sub> 60, clava 120. Mesosoma length 462. Fore wing length 1101, width 309, length/width 3.56, venation length 259, longest marginal setae 95. Hind wing length 729, width 35, longest marginal setae 67. Metasoma (<xref ref-type="fig" rid="F6">Fig. 11</xref>) length 658. Ovipositor length 588.</p><fig id="F5" position="float" orientation="portrait"><label>Figures  9–10.</label><caption><p><italic><tp:taxon-name>Gonatocerus kootenai</tp:taxon-name></italic>, holotype <bold>9</bold> habitus lateral <bold>10</bold> head and antennae.</p></caption><graphic xmlns:xlink="http://www.w3.org/1999/xlink" xlink:href="ZooKeys-130-473-g005.jpg" position="float" orientation="portrait" xlink:type="simple"/></fig><fig id="F6" position="float" orientation="portrait"><label>Figures 11–12.</label><caption><p><italic><tp:taxon-name>Gonatocerus</tp:taxon-name></italic> spp. <bold>11</bold> <italic><tp:taxon-name>Gonatocerus kootenai</tp:taxon-name></italic> holotype, posterior half of mesosoma and metasoma <bold>12</bold> <italic><tp:taxon-name>Gonatocerus rasnitsyni</tp:taxon-name></italic> holotype, habitus lateral.</p></caption><graphic xmlns:xlink="http://www.w3.org/1999/xlink" xlink:href="ZooKeys-130-473-g006.jpg" position="float" orientation="portrait" xlink:type="simple"/></fig></tp:treatment-sec><tp:treatment-sec sec-type="Comments"><title>Comments.</title><p><italic><tp:taxon-name>Gonatocerus kootenai</tp:taxon-name></italic> differs from the following two species by the relatively narrower wings and shorter funicle segments. I tentatively place it in <italic><tp:taxon-name>Gonatocerus (Gonatocerus)</tp:taxon-name></italic> because of the relatively narrow fore wing and fairly long and relatively slender fl<sub>3</sub>–fl<sub>5. </sub>The reverse side of the shale piece contains a specimen of <tp:taxon-name>Trichoptera</tp:taxon-name>.</p></tp:treatment-sec><tp:treatment-sec sec-type="Derivation of species name"><title>Derivation of species name.</title><p>Named after the Kootenai tribe of the Flathead Nation in northwestern Montana, site of the Kishenehn shales.</p></tp:treatment-sec></tp:taxon-treatment>
