# Supplementary material for: Compression fossil Mymaridae (Hymenoptera) from Kishenehn oil shales, with description of two new genera and review of Tertiary amber genera
Source: Zookeys. 2011 Sep 24;(130):473–94. doi: 10.3897/zookeys.130.1717 (PMC3260776; doi:10.3897/zookeys.130.1717)
Supplement: XML Treatment for Gonatocerus rasnitsyni [file zookeys.130.1717-treatment6.xml]

<!DOCTYPE tp:taxon-treatment
  PUBLIC "-//TaxonX//DTD Taxonomic Treatment Publishing DTD v0 20100105//EN" "tax-treatment-NSO.dtd">
<tp:taxon-treatment xmlns:tp="http://www.plazi.org/taxpub"><tp:treatment-meta><mixed-citation publication-type="journal"><person-group><name><surname>Huber</surname><given-names>John T.</given-names></name><name><surname>Greenwalt</surname><given-names>Dale</given-names></name></person-group><article-title>Compression fossil Mymaridae (Hymenoptera) from Kishenehn oil shales, with description of two new genera and review of Tertiary amber genera</article-title><source>Zookeys</source><day>24</day><month>9</month><year>2011</year><volume>2011</volume><issue>130</issue><fpage>473</fpage><lpage>494</lpage><pub-id pub-id-type="doi">10.3897/zookeys.130.1717</pub-id></mixed-citation></tp:treatment-meta><tp:nomenclature><tp:taxon-name>
                        <tp:taxon-name-part taxon-name-part-type="genus">Gonatocerus</tp:taxon-name-part>
                        <tp:taxon-name-part taxon-name-part-type="species">rasnitsyni</tp:taxon-name-part>
                    <object-id xmlns:xlink="http://www.w3.org/1999/xlink" xlink:type="simple">urn:lsid:zoobank.org:act:7F2CF9FB-5B06-4ABF-B62B-6043AB4179C7</object-id>
                    <object-id xmlns:xlink="http://www.w3.org/1999/xlink" xlink:type="simple">http://species-id.net/wiki/Gonatocerus_rasnitsyni</object-id>
                    </tp:taxon-name><tp:taxon-authority>Huber</tp:taxon-authority><tp:taxon-status xmlns:xlink="http://www.w3.org/1999/xlink" xlink:type="simple">sp. n.</tp:taxon-status><xref ref-type="fig" rid="F6">Figs 12</xref><xref ref-type="fig" rid="F7">13</xref></tp:nomenclature><tp:treatment-sec sec-type="Type material"><title>Type material.</title><p>Holotype female (NMNH) labelled “<italic><tp:taxon-name>Gonatocerus rasnitsyni</tp:taxon-name></italic> Huber Holotype female #543762”.</p></tp:treatment-sec><tp:treatment-sec sec-type="Description"><title>Description.</title><p><bold>Female.</bold> Colour dark brown except middle leg (others less clearly visible) with coxa, trochanter, apex of femur and base of tibia, and basal 4 tarsal segments yellowish. Holotype (<xref ref-type="fig" rid="F6">Fig. 12</xref>) measurements as follows (measured in NMNH only).Body length 1046. Antenna (<xref ref-type="fig" rid="F7">Fig. 13</xref>) with total funicle length 414: scape length and width 144/46, pedicel -, fl<sub>1</sub> 44, fl<sub>2</sub> 43, fl<sub>3</sub> 55, fl<sub>4</sub> 51, fl<sub>5</sub> 65, fl<sub>6</sub> 56, fl<sub>7</sub> 58, fl<sub>8</sub> 50, clava 113. At least on one antenna it appears that fl<sub>3</sub> is wider than fl<sub>2</sub> and fl<sub>4. </sub>Mesosoma length (excluding pronotum) 375. Fore wing length 789 (775 from margin of mesosoma), width 243, length/width 3.25.</p><fig id="F7" position="float" orientation="portrait"><label>Figures 13–14.</label><caption><p><italic><tp:taxon-name>Gonatocerus</tp:taxon-name></italic> spp. <bold>13</bold> <italic><tp:taxon-name>Gonatocerus rasnitsyni</tp:taxon-name></italic> holotype, mesosoma, head, antennae <bold>14</bold> <italic><tp:taxon-name>Gonatocerus greenwalti</tp:taxon-name></italic> holotype, habitus lateral.</p></caption><graphic xmlns:xlink="http://www.w3.org/1999/xlink" xlink:href="ZooKeys-130-473-g007.jpg" position="float" orientation="portrait" xlink:type="simple"/></fig></tp:treatment-sec><tp:treatment-sec sec-type="Comments"><title>Comments.</title><p><italic><tp:taxon-name>Gonatocerus rasnitsyni</tp:taxon-name></italic> differs from <italic><tp:taxon-name>Gonatocerus kootenai</tp:taxon-name></italic> by the relatively smaller size, shorter and wider fore wing, and colour of the antennal pedicel and legs. I tentatively place it in <italic><tp:taxon-name>Gonatocerus (Cosmocomoidea)</tp:taxon-name></italic> because of the relatively wider fl<sub>3 </sub>(on one antenna at least, suggesting it bears multiporous plate sensilla) compared to the slightly n<!--PageBreak--><!--PageBreak--><!--PageBreak-->arrower fl<sub>2</sub> and fl<sub>4. </sub>This resembles several extant members of this subgenus that also have alternately wider and narrower basal funicle segments.</p></tp:treatment-sec><tp:treatment-sec sec-type="Derivation of species name"><title>Derivation of species name.</title><p>Named in honour of A. P. Rasnitsyn, the world’s foremost <tp:taxon-name>Hymenoptera</tp:taxon-name> palaeontologist, on the occasion of his 75<sup>th</sup> birthday.</p></tp:treatment-sec><tp:treatment-sec><!--Section generated to contain objects referenced in tp:taxon-treatment.--><fig id="F6" position="float" orientation="portrait"><label>Figures 11–12.</label><caption><p><italic><tp:taxon-name>Gonatocerus</tp:taxon-name></italic> spp. <bold>11</bold> <italic><tp:taxon-name>Gonatocerus kootenai</tp:taxon-name></italic> holotype, posterior half of mesosoma and metasoma <bold>12</bold> <italic><tp:taxon-name>Gonatocerus rasnitsyni</tp:taxon-name></italic> holotype, habitus lateral.</p></caption><graphic xmlns:xlink="http://www.w3.org/1999/xlink" xlink:href="ZooKeys-130-473-g006.jpg" position="float" orientation="portrait" xlink:type="simple"/></fig></tp:treatment-sec></tp:taxon-treatment>
