# Supplementary material for: Compression fossil Mymaridae (Hymenoptera) from Kishenehn oil shales, with description of two new genera and review of Tertiary amber genera
Source: Zookeys. 2011 Sep 24;(130):473–94. doi: 10.3897/zookeys.130.1717 (PMC3260776; doi:10.3897/zookeys.130.1717)
Supplement: XML Treatment for Gonatocerus greenwalti [file zookeys.130.1717-treatment7.xml]

<!DOCTYPE tp:taxon-treatment
  PUBLIC "-//TaxonX//DTD Taxonomic Treatment Publishing DTD v0 20100105//EN" "tax-treatment-NSO.dtd">
<tp:taxon-treatment xmlns:tp="http://www.plazi.org/taxpub"><tp:treatment-meta><mixed-citation publication-type="journal"><person-group><name><surname>Huber</surname><given-names>John T.</given-names></name><name><surname>Greenwalt</surname><given-names>Dale</given-names></name></person-group><article-title>Compression fossil Mymaridae (Hymenoptera) from Kishenehn oil shales, with description of two new genera and review of Tertiary amber genera</article-title><source>Zookeys</source><day>24</day><month>9</month><year>2011</year><volume>2011</volume><issue>130</issue><fpage>473</fpage><lpage>494</lpage><pub-id pub-id-type="doi">10.3897/zookeys.130.1717</pub-id></mixed-citation></tp:treatment-meta><tp:nomenclature><tp:taxon-name>
                        <tp:taxon-name-part taxon-name-part-type="genus">Gonatocerus</tp:taxon-name-part>
                        <tp:taxon-name-part taxon-name-part-type="species">greenwalti</tp:taxon-name-part>
                    <object-id xmlns:xlink="http://www.w3.org/1999/xlink" xlink:type="simple">urn:lsid:zoobank.org:act:957095F5-B63B-4FB5-9FF0-0ACD1B029730</object-id>
                    <object-id xmlns:xlink="http://www.w3.org/1999/xlink" xlink:type="simple">http://species-id.net/wiki/Gonatocerus_greenwalti</object-id>
                    </tp:taxon-name><tp:taxon-authority>Huber</tp:taxon-authority><tp:taxon-status xmlns:xlink="http://www.w3.org/1999/xlink" xlink:type="simple">sp. n.</tp:taxon-status><xref ref-type="fig" rid="F7">Figs 14</xref><xref ref-type="fig" rid="F8">16</xref></tp:nomenclature><tp:treatment-sec sec-type="Type material"><title>Type material.</title><p>Holotype female (NMNH) labelled “<italic><tp:taxon-name>Gonatocerus greenwalti</tp:taxon-name></italic> Huber Holotype female #543763”.</p></tp:treatment-sec><tp:treatment-sec sec-type="Description"><title>Description.</title><p><bold>Female.</bold> Colour dark brown except apex of pedicel and legs beyond coxae lighter (yellowish). Holotype (<xref ref-type="fig" rid="F7">Fig. 14</xref>) measurements as follows.Body length 926. Antenna (<xref ref-type="fig" rid="F8">Fig. 15</xref>) with total funicle length 398; scape -, pedicel 51, fl<sub>1</sub> 35, fl<sub>2</sub> 42, fl<sub>3</sub> 57, fl<sub>4</sub> 54, fl<sub>5</sub> 56, fl<sub>6</sub> 55, fl<sub>7</sub> 56, fl<sub>8</sub> 54, clava 116. Mesosoma length 410. Fore wing (<xref ref-type="fig" rid="F8">Fig. 16</xref>) length 730, width 273, length/width 2.67, longest marginal setae 58. Fore wing seemingly bare (without microtrichia) behind and just apical to the venation. Hind wing length 458, width 23, longest marginal setae 73. Metasoma length 460. Ovipositor length 417.</p><fig id="F8" position="float" orientation="portrait"><label>Figures 15–16.</label><caption><p><italic><tp:taxon-name>Gonatocerus greenwalti</tp:taxon-name></italic> holotype: antennae <bold>16</bold> wings.</p></caption><graphic xmlns:xlink="http://www.w3.org/1999/xlink" xlink:href="ZooKeys-130-473-g008.jpg" position="float" orientation="portrait" xlink:type="simple"/></fig></tp:treatment-sec><tp:treatment-sec sec-type="Comments"><title>Comments.</title><p><italic><tp:taxon-name>Gonatocerus greenwalti</tp:taxon-name></italic> differs from <italic><tp:taxon-name>Gonatocerus kootenai</tp:taxon-name></italic> and <italic><tp:taxon-name>Gonatocerus rasnitsyni</tp:taxon-name></italic> by the wider fore wing and thicker funicle segments. The apparent absence of microtrichia behind the venation, the wide fore wing, and fairly uniformly thick funicle segments suggest that <italic><tp:taxon-name>Gonatocerus greenwalti</tp:taxon-name></italic> should be classified in <italic><tp:taxon-name>Gonatocerus (Cosmocomoidea)</tp:taxon-name></italic>. The shale fragment in which the fossil occurs contains several aquatic insects (e.g., <tp:taxon-name>Notonectidae</tp:taxon-name>), an indication of the lacustrine environment in which the mymarid lived (though it is not aquatic itself).</p></tp:treatment-sec><tp:treatment-sec sec-type="Derivation of species name"><title>Derivation of species name.</title><p>Named by the senior author in honour of the junior author, Dale Greenwalt, who collected and curated the insect fossils from Kishenehn shale.</p></tp:treatment-sec><tp:treatment-sec><!--Section generated to contain objects referenced in tp:taxon-treatment.--><fig id="F7" position="float" orientation="portrait"><label>Figures 13–14.</label><caption><p><italic><tp:taxon-name>Gonatocerus</tp:taxon-name></italic> spp. <bold>13</bold> <italic><tp:taxon-name>Gonatocerus rasnitsyni</tp:taxon-name></italic> holotype, mesosoma, head, antennae <bold>14</bold> <italic><tp:taxon-name>Gonatocerus greenwalti</tp:taxon-name></italic> holotype, habitus lateral.</p></caption><graphic xmlns:xlink="http://www.w3.org/1999/xlink" xlink:href="ZooKeys-130-473-g007.jpg" position="float" orientation="portrait" xlink:type="simple"/></fig></tp:treatment-sec></tp:taxon-treatment>
