# Supplementary material for: Compression fossil Mymaridae (Hymenoptera) from Kishenehn oil shales, with description of two new genera and review of Tertiary amber genera
Source: Zookeys. 2011 Sep 24;(130):473–94. doi: 10.3897/zookeys.130.1717 (PMC3260776; doi:10.3897/zookeys.130.1717)
Supplement: XML Treatment for Eoanaphes [file zookeys.130.1717-treatment8.xml]

<!DOCTYPE tp:taxon-treatment
  PUBLIC "-//TaxonX//DTD Taxonomic Treatment Publishing DTD v0 20100105//EN" "tax-treatment-NSO.dtd">
<tp:taxon-treatment xmlns:tp="http://www.plazi.org/taxpub"><tp:treatment-meta><mixed-citation publication-type="journal"><person-group><name><surname>Huber</surname><given-names>John T.</given-names></name><name><surname>Greenwalt</surname><given-names>Dale</given-names></name></person-group><article-title>Compression fossil Mymaridae (Hymenoptera) from Kishenehn oil shales, with description of two new genera and review of Tertiary amber genera</article-title><source>Zookeys</source><day>24</day><month>9</month><year>2011</year><volume>2011</volume><issue>130</issue><fpage>473</fpage><lpage>494</lpage><pub-id pub-id-type="doi">10.3897/zookeys.130.1717</pub-id></mixed-citation></tp:treatment-meta><tp:nomenclature><tp:taxon-name>
                        <tp:taxon-name-part taxon-name-part-type="genus">Eoanaphes</tp:taxon-name-part>
                    <object-id xmlns:xlink="http://www.w3.org/1999/xlink" xlink:type="simple">urn:lsid:zoobank.org:act:1DF7117D-B881-487B-94D8-63BCAA207F8F</object-id>
                    <object-id xmlns:xlink="http://www.w3.org/1999/xlink" xlink:type="simple">http://species-id.net/wiki/Eoanaphes</object-id>
                    </tp:taxon-name><tp:taxon-authority>Huber</tp:taxon-authority><tp:taxon-status xmlns:xlink="http://www.w3.org/1999/xlink" xlink:type="simple">gen. n.</tp:taxon-status><xref ref-type="fig" rid="F9">Figs 17, 18</xref></tp:nomenclature><tp:treatment-sec sec-type="Description"><title>Description.</title><p><bold>Female.</bold> Body about 700. <bold>Head.</bold> About as wide as high (measured in frontal view). Malar space long, almost eye height. <bold>Antenna.</bold> Funicle 6-segmented, with fl<sub>1</sub> very short and remaining segments longer than wide; clava 3-segmented with the claval sutures almost perpendicular to claval length. <bold>Wings.</bold> Fore wing wide, slightly asymmetrical, with somewhat truncate apex; marginal fringe much shorter than fore wing width. Venation almost 1/3 fore wing length, with marginal vein fairly short, about as long as stigmal vein. Hind wing narrow; marginal fringe much longer than <!--PageBreak--><!--PageBreak--><!--PageBreak-->wing width and along posterior margin extending to base of membrane.</p></tp:treatment-sec><tp:treatment-sec sec-type="Mesosoma"><title>Mesosoma.</title><p>About 0.75 x gaster length. Mesoscutum length shorter than scutellum. Metanotum much shorter than scutellum, apparently with strap-like dorsellum. <bold>Metasoma.</bold> Apparently slightly constricted at base, probably with fairly wide, short petiole. Gastral terga similar in length. Ovipositor moderately short, apparently arising near base of gaster and its apex not exserted beyond gastral apex.</p><fig id="F9" position="float" orientation="portrait"><label>Figures 17–18.</label><caption><p><italic><tp:taxon-name>Eoanaphes stethynioides</tp:taxon-name></italic>, holotype <bold>17</bold> habitus lateral (insert fore wing base) <bold>18</bold> antennae.</p></caption><graphic xmlns:xlink="http://www.w3.org/1999/xlink" xlink:href="ZooKeys-130-473-g009.jpg" position="float" orientation="portrait" xlink:type="simple"/></fig></tp:treatment-sec><tp:treatment-sec sec-type="Type species"><title>Type species.</title><p><italic><tp:taxon-name>Eoanaphes stethynioides</tp:taxon-name></italic> Huber, sp. n.</p></tp:treatment-sec><tp:treatment-sec sec-type="Derivation of generic name"><title>Derivation of generic name.</title><p>The name is based on the extant genus <italic><tp:taxon-name>Anaphes</tp:taxon-name></italic>, which is also known from one extinct species in Baltic amber. The gender is masculine.</p></tp:treatment-sec><tp:treatment-sec sec-type="Discussion"><title>Discussion.</title><p><italic><tp:taxon-name>Eoanaphes</tp:taxon-name></italic> appears to be related to two genera, <italic><tp:taxon-name>Anaphes</tp:taxon-name></italic> and <italic><tp:taxon-name>Stethynium</tp:taxon-name></italic>. Four features suggest <italic><tp:taxon-name>Anaphes</tp:taxon-name></italic>: 1) in lateral view there is a distinct constriction dorsally between the mesosoma and metasoma, indicating that the propodeum slopes strongly down relative to the horizontal scutellum and dorsellum (in <italic><tp:taxon-name>Stethynium</tp:taxon-name></italic>, the entire dorsal margin of the mesosoma is horizontal and in line with the base of the metasoma, without a depression between the two parts); 2) the very short fl<sub>1</sub>; 3) the apparent absence of a distinct rounded lobe on the posterior margin of the fore wing opposite the marginal + stigmal veins (one wing appears to have a rounded lobe but this is due to the membrane being partly folded over on itself); 4) the wing surface behind the marginal vein seems to be bare except for a few setae behind the stigmal vein and a faint suggestion of a hair line separating medial from marginal space. Two features suggest <italic><tp:taxon-name>Stethynium</tp:taxon-name></italic>: 1)the clearly 3-segmened clava; 2) the strap-like dorsellum (rhomboidal in <italic><tp:taxon-name>Anaphes</tp:taxon-name></italic>).</p></tp:treatment-sec></tp:taxon-treatment>
