# Supplementary material for: Compression fossil Mymaridae (Hymenoptera) from Kishenehn oil shales, with description of two new genera and review of Tertiary amber genera
Source: Zookeys. 2011 Sep 24;(130):473–94. doi: 10.3897/zookeys.130.1717 (PMC3260776; doi:10.3897/zookeys.130.1717)
Supplement: XML Treatment for Eoanaphes stethynioides [file zookeys.130.1717-treatment9.xml]

<!DOCTYPE tp:taxon-treatment
  PUBLIC "-//TaxonX//DTD Taxonomic Treatment Publishing DTD v0 20100105//EN" "tax-treatment-NSO.dtd">
<tp:taxon-treatment xmlns:tp="http://www.plazi.org/taxpub"><tp:treatment-meta><mixed-citation publication-type="journal"><person-group><name><surname>Huber</surname><given-names>John T.</given-names></name><name><surname>Greenwalt</surname><given-names>Dale</given-names></name></person-group><article-title>Compression fossil Mymaridae (Hymenoptera) from Kishenehn oil shales, with description of two new genera and review of Tertiary amber genera</article-title><source>Zookeys</source><day>24</day><month>9</month><year>2011</year><volume>2011</volume><issue>130</issue><fpage>473</fpage><lpage>494</lpage><pub-id pub-id-type="doi">10.3897/zookeys.130.1717</pub-id></mixed-citation></tp:treatment-meta><tp:nomenclature><tp:taxon-name>
                        <tp:taxon-name-part taxon-name-part-type="genus">Eoanaphes</tp:taxon-name-part>
                        <tp:taxon-name-part taxon-name-part-type="species">stethynioides</tp:taxon-name-part>
                    <object-id xmlns:xlink="http://www.w3.org/1999/xlink" xlink:type="simple">urn:lsid:zoobank.org:act:653B7B5B-8401-42A6-9790-826E714E3C22</object-id>
                    <object-id xmlns:xlink="http://www.w3.org/1999/xlink" xlink:type="simple">http://species-id.net/wiki/Eoanaphes_stethynioides</object-id>
                    </tp:taxon-name><tp:taxon-authority>Huber</tp:taxon-authority><tp:taxon-status xmlns:xlink="http://www.w3.org/1999/xlink" xlink:type="simple">sp. n.</tp:taxon-status><xref ref-type="fig" rid="F9">Figs 17, 18</xref></tp:nomenclature><tp:treatment-sec sec-type="Type material"><title>Type material.</title><p>Holotype female (NMNH) labelled “<italic><tp:taxon-name>Eoanaphes stethynioides</tp:taxon-name></italic> Huber Holotype female #543764”.</p></tp:treatment-sec><tp:treatment-sec sec-type="Description"><title>Description.</title><p><bold>Female.</bold> Colour dark brown; pedicel, basal two funicle segments, and tarsi except perhaps apical tarsomere yellowish. Holotype (<xref ref-type="fig" rid="F9">Fig. 17</xref>) measurements as follows.Bodylength 703. Head width 199. Antenna (<xref ref-type="fig" rid="F9">Fig. 18</xref>) with total funicle length 189; scape -, pedicel 50, fl<sub>1</sub> 15, fl<sub>2</sub> 38, fl<sub>3</sub> 38, fl<sub>4</sub> 34, fl<sub>5</sub> 40, fl<sub>6</sub> 34, clava 132, about 0.66× funicle length. Mesosoma length (excluding pronotum) 293. Fore wing length 593, width 248, length/width 2.39, longest marginal setae 99; venation length 169, about 0.28× fore wing length. Hind wing length 485, width 34, venation length 115, longest marginal setae 84. Gaster length 372. Ovipositor length 322.</p></tp:treatment-sec><tp:treatment-sec><!--Section generated to contain objects referenced in tp:taxon-treatment.--><fig id="F9" position="float" orientation="portrait"><label>Figures 17–18.</label><caption><p><italic><tp:taxon-name>Eoanaphes stethynioides</tp:taxon-name></italic>, holotype <bold>17</bold> habitus lateral (insert fore wing base) <bold>18</bold> antennae.</p></caption><graphic xmlns:xlink="http://www.w3.org/1999/xlink" xlink:href="ZooKeys-130-473-g009.jpg" position="float" orientation="portrait" xlink:type="simple"/></fig></tp:treatment-sec></tp:taxon-treatment>
